# Supplementary material for: HIV-1 Reverse Transcriptase Expression in HPV16-Infected Epidermoid Carcinoma Cells Alters E6 Expression and Cellular Metabolism, and Induces a Hybrid Epithelial/Mesenchymal Cell Phenotype
Source: Viruses. 2024 Jan 26;16(2):193. doi: 10.3390/v16020193 (PMC10892743; doi:10.3390/v16020193)
Supplement: Supplementary file 1 [file viruses-16-00193-s001.zip]

Archive with 1 entries (1 files):
- viruses-2811363-supplementary.pdf
